# Supplementary material for: Estimating a Logistic Discrimination Functions When One of the Training Samples Is Subject to Misclassification: A Maximum Likelihood Approach
Source: PLoS One. 2015 Oct 16;10(10):e0140718. doi: 10.1371/journal.pone.0140718 (PMC4608588; doi:10.1371/journal.pone.0140718)
Supplement: S1 File — Both true case-control status y (1 = case, 0 = control) and intentionally misclassified (67 cases) status (z) are shown, in addition to the covariables age, tobacco use, and alcohol consumption. (TXT) [file pone.0140718.s001.txt]

y	z	age	tobacco	alcohol
0	0	26	0	2
0	0	25	0	19
0	0	27	0	6
0	0	27	0	6
0	0	26	0	19
0	0	25	0	35
0	0	26	0	25
0	0	27	0	14
0	0	27	0	14
0	0	27	0	22
0	0	21	5	42
0	0	27	0	28
0	0	26	0	42
0	0	26	0	42
0	0	30	0	0
0	0	26	0	43
0	0	30	0	2
0	0	28	0	23
0	0	28	0	24
0	0	26	0	47
0	0	27	1	28
0	0	28	0	30
0	0	28	3	0
0	0	26	4	12
0	0	28	3	2
0	0	29	0	25
0	0	29	0	25
0	0	26	0	59
0	0	29	2	10
0	0	32	0	1
0	0	30	0	21
0	0	26	5	15
0	0	28	2	29
0	0	29	3	11
0	0	29	0	43
0	0	31	1	13
0	0	31	0	26
0	0	32	0	18
0	0	27	2	49
0	0	34	0	1
0	0	32	0	20
0	0	28	1	50
0	0	31	0	30
0	0	26	0	83
0	0	32	0	22
0	0	27	1	64
0	0	29	3	24
0	0	29	4	14
0	0	35	0	0
0	0	35	0	0
0	0	32	0	29
0	0	31	3	8
0	0	32	3	0
0	0	30	2	31
0	0	34	0	17
0	0	30	1	47
0	0	28	1	68
0	0	35	0	11
0	0	26	4	61
0	0	27	2	71
0	0	32	0	41
0	0	34	2	2
0	0	28	8	0
0	0	35	0	16
0	0	25	6	55
0	0	29	5	22
0	0	32	0	44
0	0	35	0	17
0	0	28	4	44
0	0	34	0	27
0	0	36	1	0
0	0	35	0	20
0	0	35	2	0
0	0	25	5	71
0	0	27	4	61
0	0	33	0	42
0	0	35	0	24
0	0	32	3	23
0	0	33	2	24
0	0	33	2	24
0	0	30	5	22
0	0	35	0	27
0	0	34	0	36
0	0	34	0	38
0	0	36	0	21
0	0	30	5	27
0	0	31	0	69
0	0	27	6	49
0	0	33	0	51
0	0	37	0	16
0	0	31	3	41
0	0	39	0	3
0	0	34	0	45
0	0	34	3	14
0	0	30	4	42
0	0	30	5	33
0	0	37	0	21
0	0	38	1	3
0	0	34	2	28
0	0	34	2	28
0	0	37	2	3
0	0	35	1	31
0	0	32	1	59
0	0	33	1	50
0	0	33	0	61
0	0	34	1	42
0	0	33	2	41
0	0	37	0	29
0	0	38	0	22
0	0	36	0	40
0	0	36	0	41
0	0	33	0	68
0	0	36	4	0
0	0	39	1	7
0	0	33	5	17
0	0	30	7	26
0	0	39	0	19
0	0	36	0	44
0	0	33	0	71
0	0	40	0	13
0	0	32	0	81
0	0	35	1	45
0	0	39	0	23
0	0	34	0	65
0	0	40	0	16
0	0	35	3	27
0	0	31	5	44
0	0	40	1	8
0	0	33	3	46
0	0	34	1	58
0	0	42	0	5
0	0	35	0	60
0	0	36	5	0
0	0	30	5	56
0	0	38	1	26
0	0	38	0	37
0	0	38	0	37
0	0	37	0	46
0	0	37	1	36
0	0	36	3	24
0	0	39	0	31
0	0	35	0	64
0	0	35	1	57
0	0	44	0	0
0	0	33	6	24
0	0	42	1	3
0	0	40	0	28
0	0	41	0	21
0	0	33	6	25
0	0	40	0	29
0	0	33	6	26
0	0	38	1	36
0	0	40	0	31
0	0	40	3	0
0	0	42	0	17
0	0	34	3	50
0	0	40	0	32
0	0	38	2	27
0	0	26	7	90
0	0	35	1	64
0	0	42	0	20
0	0	39	0	42
0	0	42	0	21
0	0	37	0	59
0	0	37	3	28
0	0	36	0	70
0	0	41	0	31
0	0	37	1	52
0	0	42	2	4
0	0	35	2	59
0	0	41	0	32
0	0	35	3	51
0	0	39	2	29
0	0	43	1	11
0	0	36	7	2
0	0	40	2	22
0	0	30	7	58
0	0	36	3	44
0	0	43	2	3
0	0	43	0	24
0	0	35	2	66
0	0	35	0	87
0	0	31	6	62
0	0	45	0	13
0	0	29	8	62
0	0	41	0	40
0	0	41	0	40
0	0	41	0	40
0	0	42	0	33
0	0	35	0	88
0	0	38	2	43
0	0	44	2	0
0	0	91	1	4
0	0	37	1	62
0	0	39	0	57
0	0	35	3	59
0	0	40	0	50
0	0	39	3	27
0	0	48	0	0
0	0	36	6	21
0	0	44	0	24
0	0	38	6	5
0	0	40	0	52
0	0	46	1	2
1	1	43	3	0
0	0	40	1	42
0	0	47	0	7
0	0	40	2	32
0	0	28	6	99
0	0	36	5	33
0	0	42	0	39
0	0	40	1	43
0	0	30	7	69
0	0	36	5	34
0	0	35	5	43
0	0	46	0	15
0	0	45	0	21
0	0	42	0	41
1	1	47	1	0
0	0	35	4	55
0	0	49	0	0
0	0	36	0	89
0	0	32	0	126
0	0	39	3	35
0	0	45	0	26
0	0	42	2	25
0	0	40	1	50
0	0	43	0	40
0	0	49	0	5
0	0	38	5	25
0	0	87	0	5
0	0	45	0	28
0	0	33	3	91
0	0	42	0	50
0	0	45	3	0
0	0	38	0	81
0	0	51	0	0
0	0	41	0	59
0	0	45	0	33
0	0	45	0	34
0	0	37	4	50
0	0	43	0	48
0	0	42	0	55
0	0	48	1	8
0	0	40	2	49
0	0	52	0	0
0	0	45	0	38
0	0	52	0	2
0	0	46	1	22
0	0	50	1	1
0	0	87	0	16
0	0	33	6	69
0	0	39	0	81
0	0	51	0	8
0	0	47	2	8
0	0	36	5	55
0	0	43	0	54
0	0	40	4	34
0	0	35	0	116
0	0	41	3	38
0	0	42	3	31
0	0	45	0	43
0	0	47	2	11
0	0	46	0	38
0	0	44	4	10
0	0	38	3	65
0	0	43	2	39
0	0	52	0	11
0	0	40	4	40
0	0	48	3	0
0	0	42	5	16
0	0	37	5	54
0	0	36	4	73
0	0	50	0	22
0	0	46	0	45
0	0	49	2	8
0	0	56	0	0
0	0	52	0	15
0	0	46	1	35
0	0	41	7	6
0	0	37	7	37
0	0	85	0	20
0	0	41	3	48
0	0	41	5	28
0	0	49	0	31
0	0	35	6	66
0	0	39	4	54
0	0	53	0	14
0	0	43	1	57
0	0	47	0	43
1	0	39	5	45
0	0	45	2	36
0	0	47	4	4
0	0	42	3	46
0	0	43	1	60
0	0	52	0	22
0	0	43	3	40
0	0	38	3	77
0	0	46	0	53
0	0	48	0	42
0	0	79	0	5
0	0	49	0	38
0	0	59	0	1
0	0	49	1	28
0	0	37	4	77
0	0	49	0	39
1	1	56	1	0
0	0	60	0	0
0	0	44	3	37
0	0	37	4	79
0	0	49	3	10
0	0	48	1	36
0	0	47	3	21
0	0	61	0	0
0	0	61	0	0
0	0	80	0	13
0	0	56	0	14
0	0	78	0	8
0	0	60	0	4
0	0	36	7	59
0	0	38	3	84
0	0	76	0	4
0	0	81	0	18
0	0	37	5	72
0	0	63	0	0
0	0	47	0	56
0	0	50	2	20
0	0	63	0	1
0	0	48	3	20
0	0	55	2	0
0	0	44	3	44
0	0	48	5	0
0	0	44	4	34
0	0	53	0	29
0	0	51	3	7
0	0	69	0	0
0	0	68	0	0
0	0	36	6	75
0	0	48	2	34
0	0	42	4	50
0	0	76	0	10
0	0	48	0	55
0	0	60	1	0
0	0	37	5	78
0	0	69	0	3
0	0	41	5	48
0	0	76	1	1
0	0	48	5	5
0	0	71	0	5
0	0	49	3	21
0	0	43	6	25
0	0	41	3	70
0	0	57	2	0
0	0	48	5	6
0	0	52	2	18
0	0	49	2	32
0	0	64	0	7
0	0	50	0	48
0	0	69	0	5
0	0	40	6	47
0	0	47	5	12
0	0	45	2	55
0	0	51	3	13
0	0	58	0	19
0	0	50	3	18
0	0	31	5	136
1	0	51	0	45
0	0	53	2	16
0	0	54	0	33
0	0	44	2	63
0	0	49	1	45
1	1	49	1	45
0	0	55	3	0
0	0	56	0	28
0	0	43	0	92
0	0	43	3	61
0	0	59	0	20
0	0	44	5	34
0	0	52	4	2
0	0	48	3	32
0	0	42	5	48
1	0	81	3	2
0	0	71	0	12
0	0	70	1	1
1	1	43	3	63
0	0	59	0	22
0	0	46	5	24
0	0	50	0	55
0	0	50	2	35
0	0	52	3	16
0	0	45	5	32
0	0	81	3	5
0	0	49	0	62
0	0	45	2	64
0	0	39	4	85
0	0	82	2	20
0	0	59	0	26
0	0	65	0	17
0	0	65	0	17
0	0	45	6	24
0	0	39	5	76
0	0	78	1	19
0	0	45	2	66
0	0	63	0	20
0	0	64	0	19
0	0	67	0	17
1	1	34	4	129
0	0	49	3	34
0	0	41	3	83
0	0	52	1	41
0	0	74	0	22
0	0	61	0	24
0	0	56	2	16
0	0	68	0	18
0	0	73	2	1
0	0	47	1	67
0	0	52	0	53
0	0	42	0	109
0	0	59	0	30
1	1	75	2	5
1	0	43	4	61
0	0	65	2	0
0	0	61	1	16
0	0	81	3	11
0	0	71	0	21
0	0	44	7	24
0	0	76	1	18
0	0	74	2	4
0	0	70	2	0
0	0	69	1	10
0	0	77	0	31
1	0	68	2	0
0	0	62	2	5
0	0	68	0	21
0	0	43	4	63
0	0	60	0	30
1	1	65	2	2
0	0	52	0	56
0	0	58	1	25
0	0	49	3	39
0	0	80	0	41
0	0	85	4	19
0	0	46	0	87
0	0	41	7	47
0	0	48	3	45
0	0	44	5	48
0	0	50	1	56
0	0	67	1	13
1	0	44	3	69
0	0	42	5	62
0	0	52	3	27
0	0	60	0	33
0	0	51	4	22
0	0	54	1	41
0	0	46	2	69
0	0	61	0	32
0	0	56	2	24
0	0	48	0	79
0	0	42	2	95
0	0	78	0	39
0	0	69	0	26
0	0	53	0	56
0	0	65	1	17
0	0	52	1	50
0	0	48	4	39
0	0	46	5	40
0	0	47	6	24
0	0	50	0	71
0	0	58	1	31
0	0	66	2	8
0	0	60	0	37
0	0	45	5	47
0	0	64	2	10
0	0	45	0	99
0	0	46	3	62
0	0	48	3	51
0	0	64	3	0
0	0	48	4	41
0	0	43	1	102
0	0	55	5	0
0	0	65	2	10
0	0	54	2	35
0	0	62	0	35
0	0	67	1	20
0	0	58	2	23
1	1	50	2	53
0	0	43	5	62
0	0	79	2	26
0	0	64	0	33
0	0	39	5	91
0	0	44	5	56
0	0	57	1	37
0	0	44	0	108
0	0	54	0	58
0	0	52	0	66
1	0	67	3	1
0	0	56	2	31
0	0	64	2	14
0	0	38	4	111
0	0	48	3	55
1	0	48	3	55
0	0	44	7	37
1	1	71	3	3
0	0	73	1	26
0	0	59	0	44
0	0	59	0	44
0	0	59	3	13
0	0	59	4	3
0	0	64	0	36
0	0	64	0	36
0	0	58	1	37
0	0	61	2	20
0	0	47	0	93
0	0	51	0	73
1	0	51	3	42
0	0	45	0	106
0	0	74	1	30
0	0	31	7	145
1	0	76	3	13
0	0	68	0	36
0	0	43	6	57
1	1	64	1	28
1	0	57	1	42
0	0	73	2	19
0	0	62	4	0
0	0	57	5	1
0	0	53	5	15
0	0	38	4	115
0	0	61	4	2
0	0	63	1	30
0	0	49	3	54
0	0	45	7	35
0	0	49	4	44
0	0	71	2	18
0	0	63	3	10
0	0	58	3	20
0	0	59	2	28
0	0	72	0	40
0	0	32	6	148
0	0	82	0	64
0	0	47	0	97
1	1	46	6	41
0	0	42	6	67
0	0	68	1	29
0	0	72	2	22
0	0	49	5	37
0	0	52	0	75
0	0	64	3	12
0	0	70	2	21
1	1	51	2	59
1	1	68	1	31
0	0	52	7	3
0	0	51	0	80
0	0	69	2	21
0	0	63	0	45
0	0	54	5	16
0	0	66	2	22
0	0	68	1	32
0	0	60	0	51
0	0	43	3	95
0	0	46	4	66
0	0	60	0	52
1	1	47	3	72
0	0	45	3	84
0	0	45	3	84
0	0	67	0	45
0	0	44	5	70
0	0	52	1	69
0	0	65	2	27
0	0	62	1	41
1	0	53	2	56
0	0	67	3	16
0	0	51	4	44
0	0	62	5	0
0	0	72	1	39
0	0	62	2	32
0	0	65	1	39
0	0	68	1	38
0	0	70	1	39
0	0	37	5	125
0	0	42	0	139
0	0	59	3	29
0	0	48	2	82
0	0	57	2	45
1	1	57	3	35
0	0	49	3	67
0	0	71	1	41
0	0	56	4	28
0	0	62	3	24
1	0	67	2	30
0	0	58	3	33
0	0	64	3	22
0	0	71	3	21
0	0	65	4	11
1	1	66	5	0
0	0	63	2	34
0	0	53	2	61
0	0	69	1	42
0	0	43	7	63
0	0	73	2	35
0	0	58	0	66
0	0	57	5	17
0	0	68	2	32
0	0	53	2	62
0	0	65	0	54
0	0	49	0	101
0	0	68	1	43
0	0	63	0	57
0	0	62	0	59
0	0	79	3	39
1	1	60	3	32
0	0	65	0	56
1	1	65	3	25
0	0	59	0	66
0	0	58	0	69
0	0	66	1	46
0	0	59	5	15
1	1	67	1	46
1	1	57	5	21
0	0	65	3	27
0	0	66	4	16
0	0	69	3	26
1	0	52	3	60
0	0	45	4	86
0	0	60	2	45
0	0	52	4	50
1	0	40	2	141
0	0	56	2	56
0	0	61	3	33
0	0	54	5	32
0	0	64	3	29
1	0	40	2	142
0	0	67	5	7
0	0	62	2	43
1	1	58	1	62
0	0	50	6	40
0	0	58	4	31
1	1	66	2	39
0	0	64	1	51
0	0	72	5	10
0	0	49	5	56
0	0	73	3	32
0	0	57	0	76
1	0	70	1	50
0	0	58	3	43
1	1	53	2	70
0	0	58	1	64
0	0	61	0	68
0	0	60	4	29
1	0	63	1	55
0	0	69	1	52
1	0	75	2	48
0	0	52	4	55
0	0	60	0	71
0	0	45	5	81
0	0	60	3	40
0	0	48	5	64
1	1	67	2	42
0	0	63	0	66
0	0	52	5	45
1	1	65	0	64
0	0	60	1	61
0	0	54	0	89
1	0	47	5	70
0	0	70	2	43
0	0	62	3	37
0	0	52	4	56
0	0	58	2	56
0	0	73	2	46
1	0	48	3	86
1	1	48	3	86
1	0	70	4	23
0	0	67	6	2
0	0	59	3	44
0	0	50	4	66
0	0	48	5	66
0	0	58	3	47
1	1	64	3	36
0	0	61	3	41
0	0	79	4	40
1	1	67	2	45
0	0	54	5	40
0	0	55	2	68
0	0	42	3	125
0	0	82	3	61
0	0	67	4	25
0	0	39	7	106
1	1	69	0	67
0	0	67	3	36
0	0	59	0	78
0	0	62	2	52
0	0	52	3	71
0	0	46	4	91
1	0	56	2	67
1	0	71	2	49
0	0	64	0	71
0	0	41	5	114
1	1	52	0	103
1	1	47	5	76
0	0	61	5	24
0	0	57	4	44
1	1	76	2	57
1	0	64	7	0
0	0	67	3	40
0	0	48	1	114
1	1	67	1	61
1	1	45	2	121
0	0	42	4	120
0	0	72	5	22
1	1	58	6	23
0	0	68	5	20
0	0	62	5	25
1	1	60	2	60
0	0	79	6	26
0	0	53	4	61
0	0	81	5	43
1	1	63	3	45
1	0	68	2	52
1	1	56	0	92
0	0	64	1	65
0	0	70	2	53
1	1	58	2	66
0	0	46	5	86
0	0	61	3	49
0	0	74	4	37
1	1	55	2	76
0	0	49	4	81
1	1	58	5	36
0	0	61	2	61
0	0	62	0	80
1	1	63	5	27
0	0	50	1	109
0	0	60	5	33
0	0	69	2	56
1	0	74	1	71
1	1	59	3	57
1	1	51	5	64
1	0	63	2	60
1	1	65	2	58
0	0	71	0	79
1	1	53	6	46
0	0	51	5	65
0	0	63	4	41
1	0	49	4	86
0	0	40	5	132
0	0	52	5	62
1	1	59	3	60
0	0	52	4	73
1	1	61	0	87
0	0	64	4	42
0	0	75	2	67
1	1	59	6	30
1	1	47	3	109
0	0	64	5	32
0	0	50	5	73
1	1	53	3	82
0	0	81	7	33
1	1	68	2	63
1	1	68	5	32
0	0	69	5	33
1	1	60	1	83
1	0	51	7	51
1	1	76	7	21
0	0	60	5	42
1	1	62	3	59
0	0	72	2	67
0	0	62	2	70
0	0	63	7	17
1	1	48	4	98
0	0	65	4	46
0	0	49	2	114
0	0	65	0	88
0	0	57	3	72
1	0	66	2	67
0	0	57	5	52
1	1	53	5	66
0	0	63	1	81
0	0	64	4	49
1	0	56	5	56
0	0	55	7	39
0	0	57	2	85
0	0	59	5	49
1	1	63	1	83
1	1	62	3	64
0	0	64	5	41
0	0	65	3	61
0	0	63	5	43
0	0	58	5	53
0	0	63	3	64
1	1	74	3	66
1	1	65	2	73
1	1	70	4	52
0	0	69	3	62
1	1	50	7	64
1	1	52	5	76
0	0	65	2	75
1	0	68	2	74
1	1	64	0	97
1	0	62	2	79
0	0	60	5	52
1	1	70	5	44
1	0	49	2	123
1	0	78	6	47
1	0	59	8	24
0	0	77	5	55
0	0	70	5	45
0	0	71	2	77
1	0	71	2	77
1	1	77	1	97
1	1	69	0	97
0	0	53	3	96
0	0	68	1	87
0	0	72	3	69
1	1	66	2	78
0	0	67	7	26
1	1	53	2	108
0	0	72	0	101
1	1	64	2	81
0	0	55	8	40
0	0	52	7	63
1	1	52	5	84
0	0	73	1	95
0	0	60	5	59
1	1	75	3	78
0	0	63	3	75
0	0	53	2	112
1	1	47	7	90
0	0	58	4	76
1	1	62	3	78
0	0	63	5	56
0	0	60	3	82
0	0	64	2	86
1	1	52	6	77
1	1	60	5	62
1	1	66	5	54
0	0	50	4	107
0	0	51	5	92
0	0	64	5	56
1	0	66	3	76
0	0	61	3	83
1	1	58	3	90
1	1	58	4	80
0	0	71	1	99
0	0	66	3	79
1	1	54	2	115
0	0	62	5	63
1	1	57	6	64
1	1	44	5	135
0	0	61	5	65
0	0	63	3	83
0	0	55	2	113
1	0	67	1	101
0	0	64	5	62
1	1	68	2	91
1	0	55	2	114
0	0	62	3	86
1	0	63	2	95
1	1	80	4	90
0	0	59	7	51
0	0	58	4	85
0	0	68	5	62
0	0	53	5	92
0	0	66	2	94
0	0	75	5	69
0	0	62	4	78
1	1	72	5	65
0	0	52	3	119
1	0	61	5	71
0	0	72	4	77
1	0	71	2	97
1	1	59	5	76
0	0	63	1	110
0	0	71	2	99
0	0	60	2	107
0	0	61	0	126
0	0	61	0	126
0	0	70	3	89
0	0	58	2	113
0	0	49	4	128
0	0	58	5	83
1	1	69	5	70
1	0	46	6	124
0	0	59	2	112
0	0	64	2	104
1	1	65	5	72
0	0	71	5	72
1	1	74	2	107
1	0	53	3	122
1	1	70	2	103
0	0	60	0	132
1	1	58	5	85
0	0	64	3	95
0	0	72	3	95
1	0	61	3	100
0	0	68	5	73
1	1	62	3	100
0	0	66	3	96
1	1	60	6	73
0	0	65	3	97
1	1	66	0	128
1	1	53	7	85
1	0	59	2	118
0	0	69	3	97
0	0	70	4	88
0	0	69	4	88
0	0	45	5	148
0	0	49	7	105
1	0	61	3	105
0	0	51	6	107
0	0	44	4	167
0	0	60	2	120
1	1	66	5	81
1	0	64	4	94
1	1	67	4	92
1	0	59	6	82
1	0	47	4	151
1	0	59	3	114
1	1	50	2	157
1	1	68	3	105
1	1	57	4	111
1	0	68	4	96
0	0	62	3	112
0	0	62	5	92
1	1	66	4	100
1	1	71	5	91
1	1	61	7	76
1	0	63	2	127
1	0	45	5	163
0	0	61	1	141
1	1	70	2	126
1	1	59	3	126
0	0	70	5	96
0	0	66	3	117
1	1	58	6	99
0	0	55	5	119
1	1	61	5	104
1	0	63	2	132
0	0	64	7	79
1	1	64	3	121
1	1	45	7	149
1	1	58	7	93
1	1	45	2	202
1	1	60	5	110
1	1	63	1	147
1	1	78	2	148
0	0	59	5	120
1	0	72	6	102
0	0	66	3	134
0	0	60	4	132
1	1	55	2	167
1	1	51	4	164
0	0	70	2	148
1	0	76	1	168
1	1	75	3	146
1	0	68	2	150
1	0	62	8	95
1	1	42	5	216
1	1	66	3	148
1	0	59	3	160
1	0	60	6	130
0	0	61	6	129
1	1	50	7	156
1	1	63	4	151
1	1	65	6	133
1	1	53	7	158
1	1	68	5	151
1	1	64	5	156
1	1	59	7	145
1	0	57	4	186
1	0	56	6	170
1	0	56	2	216
1	0	61	6	165
1	1	61	7	159
1	1	62	5	184
1	1	53	5	241
1	1	64	4	268
